# Supplementary material for: Ligand-assisted palladium-catalyzed C–H alkenylation of aliphatic amines for the synthesis of functionalized pyrrolidines
Source: Chem Sci. 2017 Feb 23;8(5):3586–92. doi: 10.1039/c7sc00468k (PMC6092717; doi:10.1039/c7sc00468k)
Supplement: Supplementary file 2 [file SC-008-C7SC00468K-s002.cif]

# Electronic Supplementary Material (ESI) for Chemical Science.
# This journal is © The Royal Society of Chemistry 2017

####################################################################### 
# 
# This file contains crystal structure data downloaded from the 
# Cambridge Structural Database (CSD) hosted by the Cambridge 
# Crystallographic Data Centre (CCDC).
# 
# Full information about CCDC data access policies and citation 
# guidelines are available at http://www.ccdc.cam.ac.uk/access/V1 
# 
# Audit and citation data items may have been added by the CCDC. 
# Please retain this information to preserve the provenance of 
# this file and to allow appropriate attribution of the data. 
# 
#######################################################################

data_mg_k3_0006
_database_code_depnum_ccdc_archive 'CCDC 1449203'
_audit_update_record             
;
2016-01-22 deposited with the CCDC.
2017-02-23 downloaded from the CCDC.
;
#===============================================================================
_audit_creation_method           SHELXL-2014/7

#-------------------------------------------------------------------------------
# Inserted by local software: cifUpdate ver. 3.0  (Andrew D. Bond, July 2015)
#-------------------------------------------------------------------------------
_cambridge_user_name             'Chuan He'
_cambridge_user_crsid            ch660
_cambridge_supervisor_name       'Matthew Gaunt'
_cambridge_supervisor_crsid      mjg32
_cambridge_crystallographer_name 'Andrew Bond'
_cambridge_crystallographer_crsid adb29
_cambridge_sample_id             CH-4-059
_cambridge_data_id               mg_k3_0006

_database_code_CSD               ?
#-------------------------------------------------------------------------------

_chemical_name_systematic        ?
_chemical_name_common            ?
_chemical_melting_point          ?
_chemical_formula_moiety         'C28 H48 N2 O12 Pd3, C H2 Cl2'
_chemical_formula_sum            'C29 H50 Cl2 N2 O12 Pd3'
_chemical_formula_weight         1008.81

loop_
_atom_type_symbol
_atom_type_description
_atom_type_scat_dispersion_real
_atom_type_scat_dispersion_imag
_atom_type_scat_source
C C 0.0033 0.0016 'International Tables Vol C Tables 4.2.6.8 and 6.1.1.4'
H H 0.0000 0.0000 'International Tables Vol C Tables 4.2.6.8 and 6.1.1.4'
N N 0.0061 0.0033 'International Tables Vol C Tables 4.2.6.8 and 6.1.1.4'
O O 0.0106 0.0060 'International Tables Vol C Tables 4.2.6.8 and 6.1.1.4'
Pd Pd -0.9988 1.0072 'International Tables Vol C Tables 4.2.6.8 and 6.1.1.4'
Cl Cl 0.1484 0.1585 'International Tables Vol C Tables 4.2.6.8 and 6.1.1.4'

_space_group_crystal_system      monoclinic
_space_group_IT_number           15
_space_group_name_H-M_alt        'C 2/c'
_space_group_name_Hall           '-C 2yc'

_shelx_space_group_comment       
;
The symmetry employed for this shelxl refinement is uniquely defined
by the following loop, which should always be used as a source of
symmetry information in preference to the above space-group names.
They are only intended as comments.
;

loop_
_space_group_symop_operation_xyz
'x, y, z'
'-x, y, -z+1/2'
'x+1/2, y+1/2, z'
'-x+1/2, y+1/2, -z+1/2'
'-x, -y, -z'
'x, -y, z-1/2'
'-x+1/2, -y+1/2, -z'
'x+1/2, -y+1/2, z-1/2'

_cell_length_a                   25.3774(4)
_cell_length_b                   8.3627(2)
_cell_length_c                   19.7264(4)
_cell_angle_alpha                90
_cell_angle_beta                 116.3200(10)
_cell_angle_gamma                90
_cell_volume                     3752.41(13)
_cell_formula_units_Z            4
_cell_measurement_temperature    180(2)
_cell_measurement_reflns_used    11624
_cell_measurement_theta_min      1.00
_cell_measurement_theta_max      27.48

_exptl_crystal_description       plate
_exptl_crystal_colour            green
_exptl_crystal_density_meas      ?
_exptl_crystal_density_method    ?
_exptl_crystal_density_diffrn    1.786
_exptl_crystal_F_000             2024
_exptl_transmission_factor_min   ?
_exptl_transmission_factor_max   ?
_exptl_crystal_size_max          0.250
_exptl_crystal_size_mid          0.150
_exptl_crystal_size_min          0.070
_exptl_absorpt_coefficient_mu    1.623
_shelx_estimated_absorpt_T_min   0.687
_shelx_estimated_absorpt_T_max   0.895
_exptl_absorpt_correction_type   multi-scan
_exptl_absorpt_correction_T_min  0.798
_exptl_absorpt_correction_T_max  0.904
_exptl_absorpt_process_details   'SORTAV (Blessing, 1995)'

_diffrn_ambient_temperature      180(2)
_diffrn_radiation_wavelength     0.71073
_diffrn_radiation_type           MoK\a
_diffrn_source                   'fine-focus sealed tube'
_diffrn_measurement_device_type  'Nonius KappaCCD'
_diffrn_measurement_method       '\w and \f-scans'
_diffrn_detector_area_resol_mean ?
_diffrn_reflns_number            17296
_diffrn_reflns_av_unetI/netI     0.0482
_diffrn_reflns_av_R_equivalents  0.0512
_diffrn_reflns_limit_h_min       -32
_diffrn_reflns_limit_h_max       29
_diffrn_reflns_limit_k_min       -9
_diffrn_reflns_limit_k_max       10
_diffrn_reflns_limit_l_min       -25
_diffrn_reflns_limit_l_max       25
_diffrn_reflns_theta_min         3.583
_diffrn_reflns_theta_max         27.489
_diffrn_reflns_theta_full        25.242
_diffrn_measured_fraction_theta_max 0.978
_diffrn_measured_fraction_theta_full 0.997
_diffrn_reflns_Laue_measured_fraction_max 0.978
_diffrn_reflns_Laue_measured_fraction_full 0.997
_diffrn_reflns_point_group_measured_fraction_max 0.978
_diffrn_reflns_point_group_measured_fraction_full 0.997
_reflns_number_total             4217
_reflns_number_gt                3393
_reflns_threshold_expression     'I > 2\s(I)'
_reflns_Friedel_coverage         0.000
_reflns_Friedel_fraction_max     .
_reflns_Friedel_fraction_full    .

_reflns_special_details          
;
Reflections were merged by SHELXL according to the crystal
class for the calculation of statistics and refinement.

_reflns_Friedel_fraction is defined as the number of unique
Friedel pairs measured divided by the number that would be
possible theoretically, ignoring centric projections and
systematic absences.
;

_computing_data_collection       'COLLECT (Nonius, 1999)'
_computing_cell_refinement       'HKL Scalepack (Otwinowski & Minor, 1997)'
_computing_data_reduction        
'HKL Denzo and Scalepack (Otwinowski & Minor, 1997)'
_computing_structure_solution    'SHELXT (Sheldrick, 2015)'
_computing_structure_refinement  'SHELXL (Sheldrick, 2015)'
_computing_molecular_graphics    'Mercury (Macrae et al., 2008)'
_computing_publication_material  SHELXL

_refine_special_details          ?

_refine_ls_structure_factor_coef Fsqd
_refine_ls_matrix_type           full
_refine_ls_weighting_scheme      calc
_refine_ls_weighting_details     
'w=1/[\s^2^(Fo^2^)+(0.0672P)^2^+35.8198P] where P=(Fo^2^+2Fc^2^)/3'
_atom_sites_solution_primary     ?
_atom_sites_solution_secondary   ?
_atom_sites_solution_hydrogens   mixed
_refine_ls_hydrogen_treatment    constr
_refine_ls_extinction_method     none
_refine_ls_extinction_coef       .
_refine_ls_number_reflns         4217
_refine_ls_number_parameters     234
_refine_ls_number_restraints     6
_refine_ls_R_factor_all          0.0680
_refine_ls_R_factor_gt           0.0503
_refine_ls_wR_factor_ref         0.1375
_refine_ls_wR_factor_gt          0.1271
_refine_ls_goodness_of_fit_ref   1.023
_refine_ls_restrained_S_all      1.072
_refine_ls_shift/su_max          0.001
_refine_ls_shift/su_mean         0.000
_refine_diff_density_max         2.673
_refine_diff_density_min         -1.823
_refine_diff_density_rms         0.166

loop_
_atom_site_label
_atom_site_type_symbol
_atom_site_fract_x
_atom_site_fract_y
_atom_site_fract_z
_atom_site_U_iso_or_equiv
_atom_site_adp_type
_atom_site_occupancy
_atom_site_site_symmetry_order
_atom_site_calc_flag
_atom_site_refinement_flags_posn
_atom_site_refinement_flags_adp
_atom_site_refinement_flags_occupancy
_atom_site_disorder_assembly
_atom_site_disorder_group
Pd1 Pd 0.7500 0.7500 0.5000 0.02685(17) Uani 1 2 d S . P . .
Pd2 Pd 0.71321(2) 0.63200(5) 0.60769(2) 0.02813(15) Uani 1 1 d . . . . .
O1 O 0.54942(18) 0.9701(5) 0.5925(3) 0.0418(10) Uani 1 1 d . . . . .
O2 O 0.4949(2) 0.7592(6) 0.5441(3) 0.0508(12) Uani 1 1 d . . . . .
O3 O 0.79826(18) 0.7499(5) 0.6771(2) 0.0354(9) Uani 1 1 d . . . . .
O4 O 0.81749(18) 0.8566(5) 0.5861(2) 0.0356(9) Uani 1 1 d . . . . .
O5 O 0.76431(19) 0.4405(5) 0.6047(2) 0.0371(9) Uani 1 1 d . . . . .
O6 O 0.79585(18) 0.5445(5) 0.5233(2) 0.0353(9) Uani 1 1 d . . . . .
N1 N 0.65092(19) 0.8148(6) 0.5884(2) 0.0279(10) Uani 1 1 d . . . . .
H1C H 0.6558 0.8854 0.5506 0.034 Uiso 1 1 calc R U . . .
C1 C 0.6420(3) 0.4947(7) 0.5541(4) 0.0394(14) Uani 1 1 d . . . . .
H1A H 0.6325 0.4859 0.4999 0.047 Uiso 1 1 calc R U . . .
H1B H 0.6495 0.3860 0.5763 0.047 Uiso 1 1 calc R U . . .
C2 C 0.5914(3) 0.5704(7) 0.5628(3) 0.0366(13) Uani 1 1 d . . . . .
H2A H 0.5968 0.5565 0.6153 0.044 Uiso 1 1 calc R U . . .
H2B H 0.5541 0.5181 0.5283 0.044 Uiso 1 1 calc R U . . .
C3 C 0.5891(3) 0.7462(7) 0.5443(3) 0.0309(12) Uani 1 1 d . . . . .
C4 C 0.5413(3) 0.8242(8) 0.5605(3) 0.0354(13) Uani 1 1 d . . . . .
C5 C 0.6056(3) 1.0469(8) 0.6157(4) 0.0425(15) Uani 1 1 d . . . . .
H5A H 0.6101 1.1316 0.6529 0.051 Uiso 1 1 calc R U . . .
H5B H 0.6068 1.0985 0.5712 0.051 Uiso 1 1 calc R U . . .
C6 C 0.6568(3) 0.9294(7) 0.6508(3) 0.0340(13) Uani 1 1 d . . . . .
C7 C 0.7123(3) 1.0258(9) 0.6747(4) 0.0515(18) Uani 1 1 d . . . . .
H7A H 0.7465 0.9562 0.7008 0.077 Uiso 1 1 calc R U . . .
H7B H 0.7129 1.1116 0.7088 0.077 Uiso 1 1 calc R U . . .
H7C H 0.7137 1.0723 0.6299 0.077 Uiso 1 1 calc R U . . .
C8 C 0.6559(3) 0.8414(9) 0.7161(3) 0.0491(17) Uani 1 1 d . . . . .
H8A H 0.6850 0.7549 0.7314 0.074 Uiso 1 1 calc R U . . .
H8B H 0.6167 0.7962 0.7011 0.074 Uiso 1 1 calc R U . . .
H8C H 0.6654 0.9152 0.7585 0.074 Uiso 1 1 calc R U . . .
C9 C 0.5720(3) 0.7775(8) 0.4592(3) 0.0361(13) Uani 1 1 d . . . . .
H9A H 0.5642 0.8933 0.4492 0.043 Uiso 1 1 calc R U . . .
H9B H 0.6063 0.7510 0.4499 0.043 Uiso 1 1 calc R U . . .
C10 C 0.5197(3) 0.6867(9) 0.4032(4) 0.0439(15) Uani 1 1 d . . . . .
H10A H 0.5103 0.7232 0.3519 0.066 Uiso 1 1 calc R U . . .
H10B H 0.4859 0.7055 0.4137 0.066 Uiso 1 1 calc R U . . .
H10C H 0.5288 0.5722 0.4074 0.066 Uiso 1 1 calc R U . . .
C11 C 0.8285(3) 0.8308(7) 0.6550(3) 0.0320(12) Uani 1 1 d . . . . .
C12 C 0.8841(3) 0.9102(9) 0.7118(4) 0.0475(16) Uani 1 1 d . . . . .
H12A H 0.9060 0.8350 0.7529 0.071 Uiso 1 1 calc R U . . .
H12B H 0.8738 1.0051 0.7326 0.071 Uiso 1 1 calc R U . . .
H12C H 0.9083 0.9418 0.6869 0.071 Uiso 1 1 calc R U . . .
C13 C 0.7933(2) 0.4355(7) 0.5669(3) 0.0316(12) Uani 1 1 d . . . . .
C14 C 0.8289(3) 0.2893(8) 0.5739(4) 0.0499(17) Uani 1 1 d . . . . .
H14A H 0.8129 0.1997 0.5910 0.075 Uiso 1 1 calc R U . . .
H14B H 0.8697 0.3083 0.6107 0.075 Uiso 1 1 calc R U . . .
H14C H 0.8273 0.2635 0.5246 0.075 Uiso 1 1 calc R U . . .
C100 C 0.9989(4) 0.4130(11) 0.7237(8) 0.113(9) Uani 0.5 1 d D . P . .
H100 H 1.0348 0.4630 0.7585 0.135 Uiso 0.5 1 d R U P . .
H101 H 0.9988 0.4131 0.6749 0.135 Uiso 0.5 1 d R U P . .
Cl1 Cl 0.9430(2) 0.5258(6) 0.7177(3) 0.1122(15) Uani 0.6667 1 d D . P . .
Cl2 Cl 1.0000 0.2235(6) 0.7500 0.114(3) Uani 0.6667 2 d DS T P . .

loop_
_atom_site_aniso_label
_atom_site_aniso_U_11
_atom_site_aniso_U_22
_atom_site_aniso_U_33
_atom_site_aniso_U_23
_atom_site_aniso_U_13
_atom_site_aniso_U_12
Pd1 0.0312(3) 0.0288(3) 0.0193(3) 0.0013(2) 0.0100(2) 0.0070(2)
Pd2 0.0318(3) 0.0278(2) 0.0228(2) 0.00169(15) 0.01039(17) 0.00421(17)
O1 0.032(2) 0.042(3) 0.051(2) -0.010(2) 0.0178(19) 0.0016(19)
O2 0.041(3) 0.053(3) 0.061(3) -0.008(2) 0.025(2) -0.007(2)
O3 0.039(2) 0.040(2) 0.0244(18) -0.0004(16) 0.0111(17) -0.0019(19)
O4 0.037(2) 0.042(2) 0.0249(19) -0.0019(16) 0.0113(17) -0.0036(18)
O5 0.041(2) 0.031(2) 0.036(2) 0.0061(17) 0.0136(19) 0.0092(18)
O6 0.039(2) 0.033(2) 0.034(2) 0.0003(17) 0.0159(18) 0.0108(18)
N1 0.029(2) 0.026(2) 0.026(2) -0.0017(18) 0.0094(19) -0.0001(19)
C1 0.042(3) 0.029(3) 0.044(3) -0.003(3) 0.017(3) -0.007(3)
C2 0.039(3) 0.033(3) 0.035(3) 0.000(2) 0.015(3) -0.007(3)
C3 0.038(3) 0.024(3) 0.027(3) -0.003(2) 0.012(2) -0.002(2)
C4 0.037(3) 0.042(3) 0.031(3) 0.002(3) 0.019(3) 0.003(3)
C5 0.038(3) 0.036(3) 0.051(4) -0.013(3) 0.018(3) 0.001(3)
C6 0.033(3) 0.034(3) 0.033(3) -0.014(2) 0.012(2) 0.003(2)
C7 0.040(4) 0.052(4) 0.058(4) -0.028(3) 0.018(3) -0.007(3)
C8 0.042(4) 0.069(5) 0.030(3) -0.009(3) 0.009(3) 0.007(3)
C9 0.033(3) 0.046(4) 0.028(3) 0.000(2) 0.012(2) 0.000(3)
C10 0.041(4) 0.049(4) 0.035(3) -0.004(3) 0.011(3) -0.002(3)
C11 0.036(3) 0.027(3) 0.028(3) -0.003(2) 0.010(2) 0.008(2)
C12 0.048(4) 0.047(4) 0.034(3) -0.003(3) 0.005(3) -0.006(3)
C13 0.031(3) 0.030(3) 0.028(3) -0.007(2) 0.008(2) 0.002(2)
C14 0.058(4) 0.034(4) 0.051(4) -0.003(3) 0.019(3) 0.020(3)
C100 0.062(12) 0.22(3) 0.085(15) 0.020(16) 0.054(12) -0.002(16)
Cl1 0.155(5) 0.090(3) 0.110(3) 0.007(3) 0.075(3) -0.001(3)
Cl2 0.065(3) 0.044(3) 0.196(7) 0.000 0.024(4) 0.000

_geom_special_details            
;
All esds (except the esd in the dihedral angle between two l.s. planes)
are estimated using the full covariance matrix.  The cell esds are taken
into account individually in the estimation of esds in distances, angles
and torsion angles; correlations between esds in cell parameters are only
used when they are defined by crystal symmetry.  An approximate (isotropic)
treatment of cell esds is used for estimating esds involving l.s. planes.
;

loop_
_geom_bond_atom_site_label_1
_geom_bond_atom_site_label_2
_geom_bond_distance
_geom_bond_site_symmetry_2
_geom_bond_publ_flag
Pd1 O4 2.008(4) 7_666 ?
Pd1 O4 2.008(4) . ?
Pd1 O6 2.011(4) 7_666 ?
Pd1 O6 2.011(4) . ?
Pd1 Pd2 2.8491(4) . ?
Pd1 Pd2 2.8491(4) 7_666 ?
Pd2 C1 2.002(6) . ?
Pd2 O5 2.078(4) . ?
Pd2 N1 2.109(5) . ?
Pd2 O3 2.211(4) . ?
O1 C4 1.347(8) . ?
O1 C5 1.440(8) . ?
O2 C4 1.204(8) . ?
O3 C11 1.238(7) . ?
O4 C11 1.279(7) . ?
O5 C13 1.260(7) . ?
O6 C13 1.275(7) . ?
N1 C6 1.515(7) . ?
N1 C3 1.529(7) . ?
N1 H1C 1.0000 . ?
C1 C2 1.506(9) . ?
C1 H1A 0.9900 . ?
C1 H1B 0.9900 . ?
C2 C3 1.510(8) . ?
C2 H2A 0.9900 . ?
C2 H2B 0.9900 . ?
C3 C4 1.531(8) . ?
C3 C9 1.559(7) . ?
C5 C6 1.529(8) . ?
C5 H5A 0.9900 . ?
C5 H5B 0.9900 . ?
C6 C8 1.491(9) . ?
C6 C7 1.507(9) . ?
C7 H7A 0.9800 . ?
C7 H7B 0.9800 . ?
C7 H7C 0.9800 . ?
C8 H8A 0.9800 . ?
C8 H8B 0.9800 . ?
C8 H8C 0.9800 . ?
C9 C10 1.503(8) . ?
C9 H9A 0.9900 . ?
C9 H9B 0.9900 . ?
C10 H10A 0.9800 . ?
C10 H10B 0.9800 . ?
C10 H10C 0.9800 . ?
C11 C12 1.512(8) . ?
C12 H12A 0.9800 . ?
C12 H12B 0.9800 . ?
C12 H12C 0.9800 . ?
C13 C14 1.489(8) . ?
C14 H14A 0.9800 . ?
C14 H14B 0.9800 . ?
C14 H14C 0.9800 . ?
C100 Cl1 1.663(9) . ?
C100 Cl2 1.664(10) . ?
C100 H100 0.960 . ?
C100 H101 0.960 . ?

loop_
_geom_angle_atom_site_label_1
_geom_angle_atom_site_label_2
_geom_angle_atom_site_label_3
_geom_angle
_geom_angle_site_symmetry_1
_geom_angle_site_symmetry_3
_geom_angle_publ_flag
O4 Pd1 O4 180.0(2) 7_666 . ?
O4 Pd1 O6 89.79(17) 7_666 7_666 ?
O4 Pd1 O6 90.21(17) . 7_666 ?
O4 Pd1 O6 90.21(17) 7_666 . ?
O4 Pd1 O6 89.79(17) . . ?
O6 Pd1 O6 180.0 7_666 . ?
O4 Pd1 Pd2 92.18(11) 7_666 . ?
O4 Pd1 Pd2 87.82(11) . . ?
O6 Pd1 Pd2 96.81(11) 7_666 . ?
O6 Pd1 Pd2 83.19(11) . . ?
O4 Pd1 Pd2 87.82(11) 7_666 7_666 ?
O4 Pd1 Pd2 92.18(11) . 7_666 ?
O6 Pd1 Pd2 83.19(11) 7_666 7_666 ?
O6 Pd1 Pd2 96.81(11) . 7_666 ?
Pd2 Pd1 Pd2 180.0 . 7_666 ?
C1 Pd2 O5 88.4(2) . . ?
C1 Pd2 N1 83.8(2) . . ?
O5 Pd2 N1 168.79(16) . . ?
C1 Pd2 O3 171.1(2) . . ?
O5 Pd2 O3 84.91(16) . . ?
N1 Pd2 O3 103.67(16) . . ?
C1 Pd2 Pd1 108.84(18) . . ?
O5 Pd2 Pd1 80.28(11) . . ?
N1 Pd2 Pd1 94.68(12) . . ?
O3 Pd2 Pd1 75.80(10) . . ?
C4 O1 C5 118.5(5) . . ?
C11 O3 Pd2 127.7(4) . . ?
C11 O4 Pd1 121.7(4) . . ?
C13 O5 Pd2 125.3(4) . . ?
C13 O6 Pd1 124.6(4) . . ?
C6 N1 C3 114.0(4) . . ?
C6 N1 Pd2 121.1(3) . . ?
C3 N1 Pd2 109.2(3) . . ?
C6 N1 H1C 103.4 . . ?
C3 N1 H1C 103.4 . . ?
Pd2 N1 H1C 103.4 . . ?
C2 C1 Pd2 108.3(4) . . ?
C2 C1 H1A 110.0 . . ?
Pd2 C1 H1A 110.0 . . ?
C2 C1 H1B 110.0 . . ?
Pd2 C1 H1B 110.0 . . ?
H1A C1 H1B 108.4 . . ?
C1 C2 C3 109.0(5) . . ?
C1 C2 H2A 109.9 . . ?
C3 C2 H2A 109.9 . . ?
C1 C2 H2B 109.9 . . ?
C3 C2 H2B 109.9 . . ?
H2A C2 H2B 108.3 . . ?
C2 C3 N1 107.9(5) . . ?
C2 C3 C4 108.3(5) . . ?
N1 C3 C4 115.4(4) . . ?
C2 C3 C9 112.7(5) . . ?
N1 C3 C9 106.0(4) . . ?
C4 C3 C9 106.6(5) . . ?
O2 C4 O1 117.6(5) . . ?
O2 C4 C3 121.5(6) . . ?
O1 C4 C3 120.8(5) . . ?
O1 C5 C6 112.3(5) . . ?
O1 C5 H5A 109.1 . . ?
C6 C5 H5A 109.1 . . ?
O1 C5 H5B 109.1 . . ?
C6 C5 H5B 109.1 . . ?
H5A C5 H5B 107.9 . . ?
C8 C6 C7 111.4(5) . . ?
C8 C6 N1 110.8(5) . . ?
C7 C6 N1 109.5(5) . . ?
C8 C6 C5 111.9(5) . . ?
C7 C6 C5 106.7(5) . . ?
N1 C6 C5 106.3(4) . . ?
C6 C7 H7A 109.5 . . ?
C6 C7 H7B 109.5 . . ?
H7A C7 H7B 109.5 . . ?
C6 C7 H7C 109.5 . . ?
H7A C7 H7C 109.5 . . ?
H7B C7 H7C 109.5 . . ?
C6 C8 H8A 109.5 . . ?
C6 C8 H8B 109.5 . . ?
H8A C8 H8B 109.5 . . ?
C6 C8 H8C 109.5 . . ?
H8A C8 H8C 109.5 . . ?
H8B C8 H8C 109.5 . . ?
C10 C9 C3 116.1(5) . . ?
C10 C9 H9A 108.3 . . ?
C3 C9 H9A 108.3 . . ?
C10 C9 H9B 108.3 . . ?
C3 C9 H9B 108.3 . . ?
H9A C9 H9B 107.4 . . ?
C9 C10 H10A 109.5 . . ?
C9 C10 H10B 109.5 . . ?
H10A C10 H10B 109.5 . . ?
C9 C10 H10C 109.5 . . ?
H10A C10 H10C 109.5 . . ?
H10B C10 H10C 109.5 . . ?
O3 C11 O4 126.2(5) . . ?
O3 C11 C12 119.9(5) . . ?
O4 C11 C12 113.9(5) . . ?
C11 C12 H12A 109.5 . . ?
C11 C12 H12B 109.5 . . ?
H12A C12 H12B 109.5 . . ?
C11 C12 H12C 109.5 . . ?
H12A C12 H12C 109.5 . . ?
H12B C12 H12C 109.5 . . ?
O5 C13 O6 126.5(5) . . ?
O5 C13 C14 117.5(6) . . ?
O6 C13 C14 116.1(5) . . ?
C13 C14 H14A 109.5 . . ?
C13 C14 H14B 109.5 . . ?
H14A C14 H14B 109.5 . . ?
C13 C14 H14C 109.5 . . ?
H14A C14 H14C 109.5 . . ?
H14B C14 H14C 109.5 . . ?
Cl1 C100 Cl2 117.2(6) . . ?
Cl1 C100 H100 108.2 . . ?
Cl2 C100 H100 108.2 . . ?
Cl1 C100 H101 107.7 . . ?
Cl2 C100 H101 107.8 . . ?
H100 C100 H101 107.3 . . ?

loop_
_geom_torsion_atom_site_label_1
_geom_torsion_atom_site_label_2
_geom_torsion_atom_site_label_3
_geom_torsion_atom_site_label_4
_geom_torsion
_geom_torsion_site_symmetry_1
_geom_torsion_site_symmetry_2
_geom_torsion_site_symmetry_3
_geom_torsion_site_symmetry_4
_geom_torsion_publ_flag
Pd2 C1 C2 C3 47.7(6) . . . . ?
C1 C2 C3 N1 -49.1(6) . . . . ?
C1 C2 C3 C4 -174.8(5) . . . . ?
C1 C2 C3 C9 67.5(6) . . . . ?
C6 N1 C3 C2 -111.3(5) . . . . ?
Pd2 N1 C3 C2 27.6(5) . . . . ?
C6 N1 C3 C4 10.0(7) . . . . ?
Pd2 N1 C3 C4 148.9(4) . . . . ?
C6 N1 C3 C9 127.7(5) . . . . ?
Pd2 N1 C3 C9 -93.4(4) . . . . ?
C5 O1 C4 O2 177.2(6) . . . . ?
C5 O1 C4 C3 -4.0(8) . . . . ?
C2 C3 C4 O2 -41.1(7) . . . . ?
N1 C3 C4 O2 -162.1(5) . . . . ?
C9 C3 C4 O2 80.5(7) . . . . ?
C2 C3 C4 O1 140.2(5) . . . . ?
N1 C3 C4 O1 19.1(7) . . . . ?
C9 C3 C4 O1 -98.2(6) . . . . ?
C4 O1 C5 C6 -39.4(7) . . . . ?
C3 N1 C6 C8 73.5(6) . . . . ?
Pd2 N1 C6 C8 -60.1(6) . . . . ?
C3 N1 C6 C7 -163.2(5) . . . . ?
Pd2 N1 C6 C7 63.3(6) . . . . ?
C3 N1 C6 C5 -48.3(6) . . . . ?
Pd2 N1 C6 C5 178.2(4) . . . . ?
O1 C5 C6 C8 -56.0(7) . . . . ?
O1 C5 C6 C7 -178.1(5) . . . . ?
O1 C5 C6 N1 65.1(6) . . . . ?
C2 C3 C9 C10 47.8(7) . . . . ?
N1 C3 C9 C10 165.5(5) . . . . ?
C4 C3 C9 C10 -71.0(7) . . . . ?
Pd2 O3 C11 O4 -3.4(8) . . . . ?
Pd2 O3 C11 C12 176.4(4) . . . . ?
Pd1 O4 C11 O3 -5.4(8) . . . . ?
Pd1 O4 C11 C12 174.8(4) . . . . ?
Pd2 O5 C13 O6 -1.2(8) . . . . ?
Pd2 O5 C13 C14 178.2(4) . . . . ?
Pd1 O6 C13 O5 -3.2(8) . . . . ?
Pd1 O6 C13 C14 177.4(4) . . . . ?

_shelx_res_file                  
;

    mg_k3_0006.res created by SHELXL-2014/7


TITL mg_k3_0006 in C2/c
CELL  0.71073  25.3774   8.3627  19.7264   90.000  116.320   90.000
ZERR    4.000   0.0004   0.0002   0.0004    0.000    0.001    0.000
LATT  7
SYMM -X, Y, 1/2-Z
SFAC C H N O PD CL
UNIT 116 200 8 48 12 8
SIZE 0.25 0.15 0.07
TEMP -93
L.S. 20
EQIV $1 2-X, Y, 1.5-Z
DFIX 21.000 0.01 C100 Cl1  C100 CL2   C100 CL1_$1
DFIX 21.633 0.01 CL1 Cl2  CL1_$1 CL2  CL1 CL1_$1
ACTA
BOND $H
CONF
LIST 4
FMAP 2
PLAN -5
SHEL 5.8 0
WGHT    0.067200   35.819798
FVAR       0.08967   1.68498
PD1   5    0.750000    0.750000    0.500000    10.50000    0.03116    0.02879 =
         0.01929    0.00129    0.00999    0.00699
PD2   5    0.713209    0.631997    0.607694    11.00000    0.03184    0.02783 =
         0.02283    0.00169    0.01039    0.00421
O1    4    0.549420    0.970098    0.592504    11.00000    0.03207    0.04179 =
         0.05077   -0.00955    0.01776    0.00157
O2    4    0.494872    0.759184    0.544080    11.00000    0.04117    0.05302 =
         0.06051   -0.00751    0.02457   -0.00715
O3    4    0.798265    0.749946    0.677132    11.00000    0.03855    0.04028 =
         0.02441   -0.00040    0.01115   -0.00194
O4    4    0.817491    0.856650    0.586085    11.00000    0.03675    0.04242 =
         0.02491   -0.00186    0.01128   -0.00360
O5    4    0.764314    0.440460    0.604732    11.00000    0.04063    0.03095 =
         0.03602    0.00614    0.01362    0.00922
O6    4    0.795848    0.544502    0.523275    11.00000    0.03885    0.03339 =
         0.03351    0.00030    0.01590    0.01083
N1    3    0.650922    0.814776    0.588403    11.00000    0.02888    0.02600 =
         0.02588   -0.00171    0.00938   -0.00010
AFIX  13
H1C   2    0.655797    0.885353    0.550649    11.00000   -1.20000
AFIX   0
C1    1    0.641989    0.494717    0.554148    11.00000    0.04195    0.02921 =
         0.04431   -0.00292    0.01655   -0.00730
AFIX  23
H1A   2    0.632516    0.485944    0.499903    11.00000   -1.20000
H1B   2    0.649465    0.385960    0.576262    11.00000   -1.20000
AFIX   0
C2    1    0.591449    0.570376    0.562784    11.00000    0.03941    0.03326 =
         0.03541   -0.00034    0.01499   -0.00708
AFIX  23
H2A   2    0.596820    0.556461    0.615300    11.00000   -1.20000
H2B   2    0.554117    0.518134    0.528254    11.00000   -1.20000
AFIX   0
C3    1    0.589077    0.746204    0.544259    11.00000    0.03844    0.02392 =
         0.02706   -0.00272    0.01161   -0.00221
C4    1    0.541267    0.824199    0.560467    11.00000    0.03670    0.04209 =
         0.03142    0.00178    0.01875    0.00283
C5    1    0.605573    1.046884    0.615688    11.00000    0.03845    0.03559 =
         0.05150   -0.01271    0.01816    0.00125
AFIX  23
H5A   2    0.610108    1.131588    0.652944    11.00000   -1.20000
H5B   2    0.606771    1.098484    0.571224    11.00000   -1.20000
AFIX   0
C6    1    0.656819    0.929362    0.650831    11.00000    0.03292    0.03393 =
         0.03262   -0.01384    0.01220    0.00316
C7    1    0.712346    1.025800    0.674666    11.00000    0.03980    0.05184 =
         0.05843   -0.02814    0.01779   -0.00744
AFIX 137
H7A   2    0.746522    0.956198    0.700821    11.00000   -1.50000
H7B   2    0.712914    1.111638    0.708805    11.00000   -1.50000
H7C   2    0.713722    1.072300    0.629877    11.00000   -1.50000
AFIX   0
C8    1    0.655896    0.841360    0.716059    11.00000    0.04153    0.06916 =
         0.02975   -0.00895    0.00946    0.00692
AFIX 137
H8A   2    0.684963    0.754909    0.731430    11.00000   -1.50000
H8B   2    0.616673    0.796161    0.701123    11.00000   -1.50000
H8C   2    0.665445    0.915186    0.758482    11.00000   -1.50000
AFIX   0
C9    1    0.572023    0.777542    0.459167    11.00000    0.03288    0.04564 =
         0.02802    0.00021    0.01193   -0.00017
AFIX  23
H9A   2    0.564163    0.893258    0.449203    11.00000   -1.20000
H9B   2    0.606307    0.750990    0.449929    11.00000   -1.20000
AFIX   0
C10   1    0.519705    0.686720    0.403178    11.00000    0.04143    0.04851 =
         0.03463   -0.00435    0.01054   -0.00158
AFIX 137
H10A  2    0.510271    0.723213    0.351858    11.00000   -1.50000
H10B  2    0.485944    0.705543    0.413734    11.00000   -1.50000
H10C  2    0.528787    0.572188    0.407435    11.00000   -1.50000
AFIX   0
C11   1    0.828456    0.830751    0.654970    11.00000    0.03558    0.02723 =
         0.02807   -0.00340    0.00960    0.00776
C12   1    0.884056    0.910153    0.711837    11.00000    0.04797    0.04704 =
         0.03353   -0.00296    0.00549   -0.00585
AFIX 137
H12A  2    0.906041    0.835020    0.752853    11.00000   -1.50000
H12B  2    0.873839    1.005108    0.732634    11.00000   -1.50000
H12C  2    0.908320    0.941792    0.686879    11.00000   -1.50000
AFIX   0
C13   1    0.793323    0.435540    0.566929    11.00000    0.03064    0.03010 =
         0.02801   -0.00669    0.00759    0.00213
C14   1    0.828851    0.289259    0.573885    11.00000    0.05849    0.03410 =
         0.05146   -0.00318    0.01931    0.01961
AFIX 137
H14A  2    0.812857    0.199696    0.590960    11.00000   -1.50000
H14B  2    0.869722    0.308313    0.610679    11.00000   -1.50000
H14C  2    0.827349    0.263520    0.524593    11.00000   -1.50000
AFIX   0
C100  1    0.998931    0.413024    0.723658    10.50000    0.06152    0.21534 =
         0.08532    0.02018    0.05419   -0.00151
AFIX   3
H100  2    1.034829    0.462974    0.758508    10.50000   -1.20000
H101  2    0.998791    0.413074    0.674908    10.50000   -1.20000
AFIX   0
CL1   6    0.943041    0.525779    0.717713    10.66666    0.15510    0.08957 =
         0.11004    0.00737    0.07510   -0.00073
CL2   6    1.000000    0.223510    0.750000    10.33333    0.06473    0.04394 =
         0.19574    0.00000    0.02446    0.00000

HKLF 4

REM  mg_k3_0006 in C2/c
REM R1 =  0.0503 for    3393 Fo > 4sig(Fo)  and  0.0680 for all    4217 data
REM    234 parameters refined using      6 restraints

END

WGHT      0.0685     34.8594

REM Highest difference peak  2.673,  deepest hole -1.823,  1-sigma level  0.166
Q1    1   0.7405  0.7376  0.6377  11.00000  0.05    2.67
Q2    1   1.0035  0.1825  0.7266  11.00000  0.05    1.24
Q3    1   0.7267  0.6583  0.4902  11.00000  0.05    0.81
Q4    1   0.7477  0.9972  0.5001  11.00000  0.05    0.61
Q5    1   0.9745  0.4027  0.7181  11.00000  0.05    0.53
;
_shelx_res_checksum              29815
